# Supplementary material for: Early photoperiodic cues modulate capacity for adult cold tolerance in the yellow fever mosquito Aedes aegypti
Source: J Exp Biol. 2026 Jun 18;229(12):jeb252460. doi: 10.1242/jeb.252460 (PMC13327540; doi:10.1242/jeb.252460)
Supplement: Dataset 1. Experimental data for blood-feeding assay [file jexbio-229-252460-Dataset1.csv]

Photoperiod	Acclimation	Group	Name	hWarmed	nFemale	nFed	pFed
SD-SD	Cold	G1:CA:0	G1:CA:01:1	0	23	0	0
SD-SD	Cold	G1:CA:0	G1:CA:01:2	0	16	0	0
SD-SD	Cold	G1:CA:0	G1:CA:01:3	0	19	0	0
SD-SD	Warm	G1:WA:01	G1:WA:01:1	1	20	11	55
SD-SD	Warm	G1:WA:01	G1:WA:01:2	1	16	5	31.25
SD-SD	Warm	G1:WA:01	G1:WA:01:3	1	15	9	60
SD-SD	Cold	G1:CA:01	G1:CA:01:1	1	21	0	0
SD-SD	Cold	G1:CA:01	G1:CA:01:2	1	15	0	0
SD-SD	Cold	G1:CA:01	G1:CA:01:3	1	18	0	0
SD-SD	Warm	G1:WA:03	G1:WA:03:1	3	12	10	83.33
SD-SD	Warm	G1:WA:03	G1:WA:03:2	3	16	7	43.75
SD-SD	Warm	G1:WA:03	G1:WA:03:3	3	11	6	54.55
SD-SD	Cold	G1:CA:03	G1:CA:03:1	3	15	8	53.33
SD-SD	Cold	G1:CA:03	G1:CA:03:2	3	12	3	25
SD-SD	Cold	G1:CA:03	G1:CA:03:3	3	13	5	38.46
SD-SD	Warm	G1:WA:1	G1:WA:1:1	24	13	8	61.54
SD-SD	Warm	G1:WA:1	G1:WA:1:2	24	17	16	94.12
SD-SD	Warm	G1:WA:1	G1:WA:1:3	24	14	12	85.71
SD-SD	Cold	G1:CA:1	G1:CA:1:1	24	13	7	53.85
SD-SD	Cold	G1:CA:1	G1:CA:1:2	24	16	14	87.5
SD-SD	Cold	G1:CA:1	G1:CA:1:3	24	15	5	33.33
SD-SD	Warm	G1:WA:3	G1:WA:3:1	72	15	11	73.33
SD-SD	Warm	G1:WA:3	G1:WA:3:2	72	15	12	80
SD-SD	Warm	G1:WA:3	G1:WA:3:3	72	15	13	86.67
SD-SD	Cold	G1:CA:3	G1:CA:3:1	72	14	6	42.86
SD-SD	Cold	G1:CA:3	G1:CA:3:2	72	14	12	85.71
SD-SD	Cold	G1:CA:3	G1:CA:3:3	72	13	9	69.23
LD-LD	Cold	G4:CA:0	G4:CA:01:1	0	20	0	0
LD-LD	Cold	G4:CA:0	G4:CA:01:2	0	16	0	0
LD-LD	Cold	G4:CA:0	G4:CA:01:3	0	14	0	0
LD-LD	Warm	G4:WA:01	G4:WA:01:1	1	17	8	47.06
LD-LD	Warm	G4:WA:01	G4:WA:01:2	1	15	7	46.67
LD-LD	Warm	G4:WA:01	G4:WA:01:3	1	12	5	41.67
LD-LD	Cold	G4:CA:01	G4:CA:01:1	1	17	0	0
LD-LD	Cold	G4:CA:01	G4:CA:01:2	1	15	0	0
LD-LD	Cold	G4:CA:01	G4:CA:01:3	1	14	0	0
LD-LD	Warm	G4:WA:03	G4:WA:03:1	3	13	7	53.85
LD-LD	Warm	G4:WA:03	G4:WA:03:2	3	13	9	69.23
LD-LD	Warm	G4:WA:03	G4:WA:03:3	3	15	8	53.33
LD-LD	Cold	G4:CA:03	G4:CA:03:1	3	12	2	16.67
LD-LD	Cold	G4:CA:03	G4:CA:03:2	3	11	0	0
LD-LD	Cold	G4:CA:03	G4:CA:03:3	3	14	3	21.43
LD-LD	Warm	G4:WA:1	G4:WA:1:1	24	17	14	82.35
LD-LD	Warm	G4:WA:1	G4:WA:1:2	24	13	5	38.46
LD-LD	Warm	G4:WA:1	G4:WA:1:3	24	14	2	14.29
LD-LD	Cold	G4:CA:1	G4:CA:1:1	24	13	7	53.85
LD-LD	Cold	G4:CA:1	G4:CA:1:2	24	14	10	71.43
LD-LD	Cold	G4:CA:1	G4:CA:1:3	24	12	1	8.33
LD-LD	Warm	G4:WA:3	G4:WA:3:1	72	13	10	76.92
LD-LD	Warm	G4:WA:3	G4:WA:3:2	72	13	10	76.92
LD-LD	Warm	G4:WA:3	G4:WA:3:3	72	15	15	100
LD-LD	Cold	G4:CA:3	G4:CA:3:1	72	16	13	81.25
LD-LD	Cold	G4:CA:3	G4:CA:3:2	72	12	6	50
LD-LD	Cold	G4:CA:3	G4:CA:3:3	72	12	10	83.33
