# Supplementary material for: Early photoperiodic cues modulate capacity for adult cold tolerance in the yellow fever mosquito Aedes aegypti
Source: J Exp Biol. 2026 Jun 18;229(12):jeb252460. doi: 10.1242/jeb.252460 (PMC13327540; doi:10.1242/jeb.252460)
Supplement: Dataset 2. Experimental data for chill-coma onset (CCO) assay [file jexbio-229-252460-Dataset2.csv]

Treatment	Sex	Photoperiod	acclimation	cco	date	replicate
12_control_CA	Female	SD-SD	15	7.12	20230423	1
12_control_CA	Female	SD-SD	15	6.93	20230423	1
12_control_CA	Female	SD-SD	15	6.93	20230423	1
12_control_CA	Female	SD-SD	15	6.72	20230423	1
12_control_CA	Female	SD-SD	15	6.32	20230423	1
12_control_CA	Female	SD-SD	15	6.06	20230423	1
12_control_CA	Female	SD-SD	15	6.06	20230423	1
12_control_CA	Female	SD-SD	15	9.78	20230717	2
12_control_CA	Female	SD-SD	15	8.92	20230717	2
12_control_CA	Female	SD-SD	15	7.77	20230717	2
12_control_CA	Female	SD-SD	15	7.12	20230717	2
12_control_CA	Female	SD-SD	15	6.95	20230717	2
12_control_CA	Female	SD-SD	15	6.91	20230717	2
12_control_CA	Female	SD-SD	15	6.87	20230717	2
12_control_CA	Female	SD-SD	15	6.19	20230717	2
12_control_CA	Female	SD-SD	15	5.61	20230717	2
12_control_CA	Female	SD-SD	15	5.41	20230717	2
12_control_CA	Female	SD-SD	15	8.56	20231009	3
12_control_CA	Female	SD-SD	15	8.08	20231009	3
12_control_CA	Female	SD-SD	15	8.07	20231009	3
12_control_CA	Female	SD-SD	15	8.05	20231009	3
12_control_CA	Female	SD-SD	15	7.88	20231009	3
12_control_CA	Female	SD-SD	15	6.83	20231009	3
12_control_CA	Female	SD-SD	15	6.13	20231009	3
12_control_CA	Female	SD-SD	15	8.06	20240723	4
12_control_CA	Female	SD-SD	15	7.65	20240723	4
12_control_CA	Female	SD-SD	15	7.63	20240723	4
12_control_CA	Female	SD-SD	15	7.5	20240723	4
12_control_CA	Female	SD-SD	15	6.91	20240723	4
12_control_CA	Female	SD-SD	15	6.42	20240723	4
12_control_CA	Female	SD-SD	15	6.13	20240723	4
12_control_CA	Female	SD-SD	15	5.53	20240723	4
12_control_CA	Female	SD-SD	15	5.49	20240723	4
12_control_WA	Female	SD-SD	25	8.22	20230423	1
12_control_WA	Female	SD-SD	25	7.87	20230423	1
12_control_WA	Female	SD-SD	25	7.51	20230423	1
12_control_WA	Female	SD-SD	25	7.42	20230423	1
12_control_WA	Female	SD-SD	25	7.02	20230423	1
12_control_WA	Female	SD-SD	25	6.95	20230423	1
12_control_WA	Female	SD-SD	25	6.78	20230423	1
12_control_WA	Female	SD-SD	25	5.88	20230423	1
12_control_WA	Female	SD-SD	25	10.37	20230717	2
12_control_WA	Female	SD-SD	25	9.84	20230717	2
12_control_WA	Female	SD-SD	25	9.15	20230717	2
12_control_WA	Female	SD-SD	25	8.65	20230717	2
12_control_WA	Female	SD-SD	25	8.37	20230717	2
12_control_WA	Female	SD-SD	25	8.04	20230717	2
12_control_WA	Female	SD-SD	25	7.72	20230717	2
12_control_WA	Female	SD-SD	25	7.35	20230717	2
12_control_WA	Female	SD-SD	25	6.74	20230717	2
12_control_WA	Female	SD-SD	25	10.52	20231009	3
12_control_WA	Female	SD-SD	25	10.42	20231009	3
12_control_WA	Female	SD-SD	25	9.82	20231009	3
12_control_WA	Female	SD-SD	25	8.99	20231009	3
12_control_WA	Female	SD-SD	25	8.59	20231009	3
12_control_WA	Female	SD-SD	25	8.19	20231009	3
12_control_WA	Female	SD-SD	25	8.05	20231009	3
12_control_WA	Female	SD-SD	25	7.03	20231009	3
12_control_WA	Female	SD-SD	25	8.43	20240723	4
12_control_WA	Female	SD-SD	25	8.25	20240723	4
12_control_WA	Female	SD-SD	25	8.18	20240723	4
12_control_WA	Female	SD-SD	25	8.05	20240723	4
12_control_WA	Female	SD-SD	25	8.05	20240723	4
12_control_WA	Female	SD-SD	25	7.51	20240723	4
12_control_WA	Female	SD-SD	25	7.42	20240723	4
12_control_WA	Female	SD-SD	25	7	20240723	4
12_control_WA	Female	SD-SD	25	6.95	20240723	4
12_control_WA	Female	SD-SD	25	6.87	20240723	4
121220_CA	Female	SD-LDAcc	15	8.82	20230423	1
121220_CA	Female	SD-LDAcc	15	7.23	20230423	1
121220_CA	Female	SD-LDAcc	15	7.11	20230423	1
121220_CA	Female	SD-LDAcc	15	6.33	20230423	1
121220_CA	Female	SD-LDAcc	15	6.06	20230423	1
121220_CA	Female	SD-LDAcc	15	6.06	20230423	1
121220_CA	Female	SD-LDAcc	15	5.98	20230423	1
121220_CA	Female	SD-LDAcc	15	5.98	20230423	1
121220_CA	Female	SD-LDAcc	15	5.57	20230423	1
121220_CA	Female	SD-LDAcc	15	8.35	20240723	2
121220_CA	Female	SD-LDAcc	15	8.24	20240723	2
121220_CA	Female	SD-LDAcc	15	7.89	20240723	2
121220_CA	Female	SD-LDAcc	15	7.77	20240723	2
121220_CA	Female	SD-LDAcc	15	7.75	20240723	2
121220_CA	Female	SD-LDAcc	15	7.21	20240723	2
121220_CA	Female	SD-LDAcc	15	7.08	20240723	2
121220_CA	Female	SD-LDAcc	15	6.79	20240723	2
121220_CA	Female	SD-LDAcc	15	6.75	20240723	2
121220_CA	Female	SD-LDAcc	15	6.41	20240723	2
121220_CA	G2CA	SD-LDAcc	15	7.81	20241010	3
121220_CA	G2CA	SD-LDAcc	15	7.46	20241010	3
121220_CA	G2CA	SD-LDAcc	15	7.33	20241010	3
121220_CA	G2CA	SD-LDAcc	15	7.23	20241010	3
121220_CA	G2CA	SD-LDAcc	15	7.2	20241010	3
121220_CA	G2CA	SD-LDAcc	15	7.04	20241010	3
121220_CA	G2CA	SD-LDAcc	15	6.99	20241010	3
121220_CA	G2CA	SD-LDAcc	15	6.98	20241010	3
121220_CA	G2CA	SD-LDAcc	15	6.66	20241010	3
121220_CA	G2CA	SD-LDAcc	15	6.55	20241010	3
121220_CA	G2CA	SD-LDAcc	15	5.56	20241010	3
121220_WA	Female	SD-LDAcc	25	7.61	20230423	1
121220_WA	Female	SD-LDAcc	25	7.43	20230423	1
121220_WA	Female	SD-LDAcc	25	7.43	20230423	1
121220_WA	Female	SD-LDAcc	25	7.42	20230423	1
121220_WA	Female	SD-LDAcc	25	7.4	20230423	1
121220_WA	Female	SD-LDAcc	25	7.24	20230423	1
121220_WA	Female	SD-LDAcc	25	7.08	20230423	1
121220_WA	Female	SD-LDAcc	25	6.96	20230423	1
121220_WA	Female	SD-LDAcc	25	6.83	20230423	1
121220_WA	Female	SD-LDAcc	25	6.82	20230423	1
121220_WA	Female	SD-LDAcc	25	8.53	20240723	2
121220_WA	Female	SD-LDAcc	25	8.11	20240723	2
121220_WA	Female	SD-LDAcc	25	7.99	20240723	2
121220_WA	Female	f	25	7.97	20240723	2
121220_WA	Female	SD-LDAcc	25	7.67	20240723	2
121220_WA	Female	SD-LDAcc	25	7.17	20240723	2
121220_WA	Female	SD-LDAcc	25	7.15	20240723	2
121220_WA	Female	SD-LDAcc	25	7.05	20240723	2
121220_WA	Female	SD-LDAcc	25	6.69	20240723	2
121220_WA	G2WA	SD-LDAcc	25	8.02	20241010	3
121220_WA	G2WA	SD-LDAcc	25	7.81	20241010	3
121220_WA	G2WA	SD-LDAcc	25	7.81	20241010	3
121220_WA	G2WA	SD-LDAcc	25	7.57	20241010	3
121220_WA	G2WA	SD-LDAcc	25	7.53	20241010	3
121220_WA	G2WA	SD-LDAcc	25	7.52	20241010	3
121220_WA	G2WA	SD-LDAcc	25	7.38	20241010	3
121220_WA	G2WA	SD-LDAcc	25	7.29	20241010	3
121220_WA	G2WA	SD-LDAcc	25	7.22	20241010	3
121220_WA	G2WA	SD-LDAcc	25	7.19	20241010	3
121220_WA	G2WA	SD-LDAcc	25	7.15	20241010	3
121220_WA	G2WA	SD-LDAcc	25	6.99	20241010	3
122020_CA	Female	SD-LDDev	15	7.28	20230717	1
122020_CA	Female	SD-LDDev	15	7.01	20230717	1
122020_CA	Female	SD-LDDev	15	6.25	20230717	1
122020_CA	Female	SD-LDDev	15	6.08	20230717	1
122020_CA	Female	SD-LDDev	15	5.92	20230717	1
122020_CA	Female	SD-LDDev	15	5.79	20230717	1
122020_CA	Female	SD-LDDev	15	5.67	20230717	1
122020_CA	Female	SD-LDDev	15	8.12	20231009	2
122020_CA	Female	SD-LDDev	15	8.03	20231009	2
122020_CA	Female	SD-LDDev	15	7.57	20231009	2
122020_CA	Female	SD-LDDev	15	7.23	20231009	2
122020_CA	Female	SD-LDDev	15	6.99	20231009	2
122020_CA	Female	SD-LDDev	15	6.94	20231009	2
122020_CA	Female	SD-LDDev	15	6.94	20231009	2
122020_CA	Female	SD-LDDev	15	5.75	20231009	2
122020_CA	Female	SD-LDDev	15	8.44	20240729	3
122020_CA	Female	SD-LDDev	15	7.51	20240729	3
122020_CA	Female	SD-LDDev	15	7.42	20240729	3
122020_CA	Female	SD-LDDev	15	7.41	20240729	3
122020_CA	Female	SD-LDDev	15	7.14	20240729	3
122020_CA	Female	SD-LDDev	15	6.91	20240729	3
122020_CA	Female	SD-LDDev	15	6.77	20240729	3
122020_CA	Female	SD-LDDev	15	6.63	20240729	3
122020_CA	Female	SD-LDDev	15	6.58	20240729	3
122020_CA	Female	SD-LDDev	15	6.29	20240729	3
122020_WA	Female	SD-LDDev	25	8.8	20230717	1
122020_WA	Female	SD-LDDev	25	8.05	20230717	1
122020_WA	Female	SD-LDDev	25	7.92	20230717	1
122020_WA	Female	SD-LDDev	25	7.81	20230717	1
122020_WA	Female	SD-LDDev	25	7.54	20230717	1
122020_WA	Female	SD-LDDev	25	7.35	20230717	1
122020_WA	Female	SD-LDDev	25	6.85	20230717	1
122020_WA	Female	SD-LDDev	25	6.1	20230717	1
122020_WA	Female	SD-LDDev	25	5.99	20230717	1
122020_WA	Female	SD-LDDev	25	8.93	20231009	2
122020_WA	Female	SD-LDDev	25	8.3	20231009	2
122020_WA	Female	SD-LDDev	25	7.98	20231009	2
122020_WA	Female	SD-LDDev	25	7.64	20231009	2
122020_WA	Female	SD-LDDev	25	7.54	20231009	2
122020_WA	Female	SD-LDDev	25	7.35	20231009	2
122020_WA	Female	SD-LDDev	25	7.25	20231009	2
122020_WA	Female	SD-LDDev	25	7.19	20231009	2
122020_WA	Female	SD-LDDev	25	7.1	20231009	2
122020_WA	Female	SD-LDDev	25	7.61	20240729	3
122020_WA	Female	SD-LDDev	25	7.5	20240729	3
122020_WA	Female	SD-LDDev	25	7.24	20240729	3
122020_WA	Female	SD-LDDev	25	7.2	20240729	3
122020_WA	Female	SD-LDDev	25	6.87	20240729	3
122020_WA	Female	SD-LDDev	25	6.77	20240729	3
122020_WA	Female	SD-LDDev	25	6.66	20240729	3
122020_WA	Female	SD-LDDev	25	6.62	20240729	3
122020_WA	Female	SD-LDDev	25	6.48	20240729	3
122020_WA	Female	SD-LDDev	25	6.41	20240729	3
20_Control_CA	Female	LD-LD	15	9.4	20231122	1
20_Control_CA	Female	LD-LD	15	8.62	20231122	1
20_Control_CA	Female	LD-LD	15	8.52	20231122	1
20_Control_CA	Female	LD-LD	15	8.49	20231122	1
20_Control_CA	Female	LD-LD	15	8.42	20231122	1
20_Control_CA	Female	LD-LD	15	8.36	20231122	1
20_Control_CA	Female	LD-LD	15	8.19	20231122	1
20_Control_CA	Female	LD-LD	15	8.15	20231122	1
20_Control_CA	Female	LD-LD	15	8.1	20231122	1
20_Control_CA	Female	LD-LD	15	9.43	20240723	2
20_Control_CA	Female	LD-LD	15	8.98	20240723	2
20_Control_CA	Female	LD-LD	15	8.21	20240723	2
20_Control_CA	Female	LD-LD	15	8.09	20240723	2
20_Control_CA	Female	LD-LD	15	7.99	20240723	2
20_Control_CA	Female	LD-LD	15	7.62	20240723	2
20_Control_CA	Female	LD-LD	15	7.41	20240723	2
20_Control_CA	Female	LD-LD	15	7.13	20240723	2
20_Control_CA	Female	LD-LD	15	6.99	20240723	2
20_Control_CA	Female	LD-LD	15	6.21	20240723	2
20_Control_CA	G4CA	LD-LD	15	7.68	20241010	3
20_Control_CA	G4CA	LD-LD	15	7.64	20241010	3
20_Control_CA	G4CA	LD-LD	15	7.5	20241010	3
20_Control_CA	G4CA	LD-LD	15	7.49	20241010	3
20_Control_CA	G4CA	LD-LD	15	7.19	20241010	3
20_Control_CA	G4CA	LD-LD	15	7.17	20241010	3
20_Control_CA	G4CA	LD-LD	15	7.15	20241010	3
20_Control_CA	G4CA	LD-LD	15	7.1	20241010	3
20_Control_CA	G4CA	LD-LD	15	6.97	20241010	3
20_Control_CA	G4CA	LD-LD	15	6.79	20241010	3
20_Control_CA	G4CA	LD-LD	15	6.74	20241010	3
20_Control_CA	G4CA	LD-LD	15	6.4	20241010	3
20_Control_CA	G4CA	LD-LD	15	6.33	20241010	3
20_Control_WA	Female	LD-LD	25	9.35	20231122	1
20_Control_WA	Female	LD-LD	25	8.76	20231122	1
20_Control_WA	Female	LD-LD	25	8.71	20231122	1
20_Control_WA	Female	LD-LD	25	8.66	20231122	1
20_Control_WA	Female	LD-LD	25	8.26	20231122	1
20_Control_WA	Female	LD-LD	25	8.12	20231122	1
20_Control_WA	Female	LD-LD	25	8.43	20240723	2
20_Control_WA	Female	LD-LD	25	8.28	20240723	2
20_Control_WA	Female	LD-LD	25	8.18	20240723	2
20_Control_WA	Female	LD-LD	25	8.16	20240723	2
20_Control_WA	Female	LD-LD	25	7.89	20240723	2
20_Control_WA	Female	LD-LD	25	7.86	20240723	2
20_Control_WA	Female	LD-LD	25	7.67	20240723	2
20_Control_WA	Female	LD-LD	25	6.95	20240723	2
20_Control_WA	Female	LD-LD	25	6.87	20240723	2
20_Control_WA	Female	LD-LD	25	6.4	20240723	2
20_Control_WA	G4WA	LD-LD	25	8.06	20241010	3
20_Control_WA	G4WA	LD-LD	25	7.98	20241010	3
20_Control_WA	G4WA	LD-LD	25	7.91	20241010	3
20_Control_WA	G4WA	LD-LD	25	7.83	20241010	3
20_Control_WA	G4WA	LD-LD	25	7.73	20241010	3
20_Control_WA	G4WA	LD-LD	25	7.68	20241010	3
20_Control_WA	G4WA	LD-LD	25	7.53	20241010	3
20_Control_WA	G4WA	LD-LD	25	7.51	20241010	3
20_Control_WA	G4WA	LD-LD	25	7.47	20241010	3
20_Control_WA	G4WA	LD-LD	25	7.38	20241010	3
20_Control_WA	G4WA	LD-LD	25	7.06	20241010	3
20_Control_WA	G4WA	LD-LD	25	7.05	20241010	3
20_Control_WA	G4WA	LD-LD	25	6.48	20241010	3
