# Supplementary material for: Early photoperiodic cues modulate capacity for adult cold tolerance in the yellow fever mosquito Aedes aegypti
Source: J Exp Biol. 2026 Jun 18;229(12):jeb252460. doi: 10.1242/jeb.252460 (PMC13327540; doi:10.1242/jeb.252460)
Supplement: Dataset 3. Experimental data for low-temperature exposure survival assay [file jexbio-229-252460-Dataset3.xlsx]

## Sheet: SD-SD CA Period
Gene	Sample	Hour	mean hkCt
Reference (actin)	SD-SD-C2-S1	2	28.2186						Explanation
Reference (actin)	SD-SD-C2-S3	2	28.3995					mean hkCt	mean Ct for housekeeping gene
Reference (actin)	SD-SD-C2-S4	2	28.4007					mean Ct	mean Ct for Target Gene
Reference (actin)	SD-SD-C2-S5	2	27.9247					△Ct	mean miCt - mean hkCt
Reference (actin)	SD-SD-C6-S1	6	27.6255					△△CT	△Ct - average △Ct for control (warm-acclimated)
Reference (actin)	SD-SD-C6-S2	6	27.7552					FC	2(^-△△CT)
Reference (actin)	SD-SD-C6-S3	6	28.6354					Mean FC	Mean FC for each treatment group
Reference (actin)	SD-SD-C6-S4	6	28.7652					Relative Fold Change	Mean Fold Change relative tto group with highest expression
Reference (actin)	SD-SD-C10-S3	10	27.8147
Reference (actin)	SD-SD-C10-S4	10	28.6917
Reference (actin)	SD-SD-C10-S5	10	28.39
Reference (actin)	SD-SD-C14-S2	14	27.6696
Reference (actin)	SD-SD-C14-S3	14	27.9895
Reference (actin)	SD-SD-C14-S4	14	26.3656
Reference (actin)	SD-SD-C14-S5	14	28.4537
Reference (actin)	SD-SD-C18-S1	18	28.1223
Reference (actin)	SD-SD-C18-S2	18	27.5266
Reference (actin)	SD-SD-C18-S3	18	27.4507
Reference (actin)	SD-SD-C18-S4	18	27.853
Reference (actin)	SD-SD-C22-S1	22	27.4601
Reference (actin)	SD-SD-C22-S2	22	27.9051
Reference (actin)	SD-SD-C22-S3	22	27.9894
Reference (actin)	SD-SD-C22-S4	22	27.3121
Gene	Sample	Hour	mean Ct	△Ct	△△CT	FC	Mean FC	Relative FC	Mean Relative FC
Period	SD-SD-C2-S1	2	26.578	-1.64057	0.397902	0.758961	1.02389	0.741256	1
Period	SD-SD-C2-S3	2	26.2119	-2.18759	-0.149124	1.1089		1.08303
Period	SD-SD-C2-S4	2	26.5388	-1.86194	0.176525	0.884832		0.86419
Period	SD-SD-C2-S5	2	25.461	-2.46377	-0.425303	1.34285		1.31153
Period	SD-SD-C6-S1	6	25.9497	-1.67574	0.362727	0.777693	0.965164	0.759551	0.942648
Period	SD-SD-C6-S2	6	26.1175	-1.63764	0.400828	0.757424		0.739754
Period	SD-SD-C6-S3	6	26.5201	-2.11527	-0.0767966	1.05467		1.03007
Period	SD-SD-C6-S4	6	26.381	-2.38428	-0.345812	1.27087		1.24122
Period	SD-SD-C10-S3	10	26.2623	-1.55232	0.486147	0.713929		0.697274
Period	SD-SD-C10-S4	10	27.4688	-1.22295	0.815518	0.568204		0.554949
Period	SD-SD-C10-S5	10	26.8322	-1.55785	0.480624	0.716667		0.699949
Period	SD-SD-C14-S2	14	25.5582	-2.11136	-0.0728926	1.05182	0.965027	1.02729	0.942514
Period	SD-SD-C14-S3	14	26.1241	-1.86534	0.173125	0.886919		0.866229
Period	SD-SD-C14-S4	14	25.7268	-0.638808	1.39966	0.379018		0.370176
Period	SD-SD-C14-S5	14	25.7901	-2.6636	-0.625127	1.54235		1.50637
Period	SD-SD-C18-S1	18	25.4685	-2.65385	-0.615381	1.53196	0.996428	1.49622	0.973183
Period	SD-SD-C18-S2	18	26.0742	-1.45235	0.586115	0.666134		0.650594
Period	SD-SD-C18-S3	18	25.9442	-1.50647	0.532004	0.691593		0.675459
Period	SD-SD-C18-S4	18	25.6822	-2.17075	-0.132279	1.09602		1.07045
Period	SD-SD-C22-S1	22	26.8431	-0.617	1.42147	0.373332	0.727746	0.364623	0.710769
Period	SD-SD-C22-S2	22	25.9915	-1.91363	0.124835	0.917109		0.895714
Period	SD-SD-C22-S3	22	26.0546	-1.93478	0.103689	0.93065		0.90894
Period	SD-SD-C22-S4	22	25.8091	-1.50291	0.535556	0.689893		0.673799

## Sheet: SD-SD WA Period
Gene	Sample	Hour	mean hkCt
Reference (rp49)	SD-SD-W2-S2	2	18.6395						Explanation
Reference (rp49)	SD-SD-W2-S3	2	18.1775					mean hkCt	mean Ct for housekeeping gene
Reference (rp49)	SD-SD-W2-S4	2	19.1498					mean Ct	mean Ct for Target Gene
Reference (rp49)	SD-SD-W2-S5	2	18.6835					△Ct	mean miCt - mean hkCt
Reference (rp49)	SD-SD-W6-S1	6	18.3147					△△CT	△Ct - average △Ct for control (warm-acclimated)
Reference (rp49)	SD-SD-W6-S4	6	19.2998					FC	2(^-△△CT)
Reference (rp49)	SD-SD-W6-S5	6	19.1281					Mean FC	Mean FC for each treatment group
Reference (rp49)	SD-SD-W10-S1	10	18.4154					Relative Fold Change	Mean Fold Change relative tto group with highest expression
Reference (rp49)	SD-SD-W10-S2	10	19.0676
Reference (rp49)	SD-SD-W10-S4	10	18.6732
Reference (rp49)	SD-SD-W10-S5	10	18.6081
Reference (rp49)	SD-SD-W14-S1	14	19.022
Reference (rp49)	SD-SD-W14-S3	14	18.7269
Reference (rp49)	SD-SD-W14-S4	14	18.2687
Reference (rp49)	SD-SD-W18-S1	18	19.3186
Reference (rp49)	SD-SD-W18-S2	18	18.9921
Reference (rp49)	SD-SD-W18-S3	18	18.4936
Reference (rp49)	SD-SD-W18-S4	18	18.9242
Reference (rp49)	SD-SD-W22-S1	22	18.0975
Reference (rp49)	SD-SD-W22-S2	22	18.258
Reference (rp49)	SD-SD-W22-S3	22	18.6523
Reference (rp49)	SD-SD-W22-S4	22	18.9149
Gene	Sample	Hour	mean Ct	△Ct	△△CT	FC	Mean FC	Relative FC	Mean Relative FC
Period	SD-SD-W2-S2	2	26.6993	8.05983	1.67788	0.312541	0.264609	0.311271	0.263534
Period	SD-SD-W2-S3	2	27.371	9.19347	2.81152	0.142445		0.141866
Period	SD-SD-W2-S4	2	26.9679	7.81809	1.43614	0.369553		0.368051
Period	SD-SD-W2-S5	2	27.1615	8.47799	2.09605	0.233898		0.232947
Period	SD-SD-W6-S1	6	26.2803	7.96559	1.58365	0.333637	0.323439	0.332281	0.322125
Period	SD-SD-W6-S4	6	27.3828	8.08294	1.70099	0.307574		0.306324
Period	SD-SD-W6-S5	6	27.1134	7.98532	1.60337	0.329106		0.327769
Period	SD-SD-W10-S1	10	25.7903	7.3749	0.992953	0.502448	0.901299	0.500406	0.897636
Period	SD-SD-W10-S2	10	24.9647	5.8971	-0.484843	1.39943		1.39375
Period	SD-SD-W10-S4	10	25.163	6.48975	0.107805	0.927999		0.924227
Period	SD-SD-W10-S5	10	25.3572	6.74909	0.367144	0.775316		0.772164
Period	SD-SD-W14-S1	14	25.2253	6.20328	-0.178672	1.13184	1.00408	1.12724	1
Period	SD-SD-W14-S3	14	25.2311	6.50427	0.122324	0.918706		0.914972
Period	SD-SD-W14-S4	14	24.707	6.43829	0.0563475	0.961696		0.957787
Period	SD-SD-W18-S1	18	25.5049	6.18629	-0.195656	1.14524	0.880581	1.14059	0.877002
Period	SD-SD-W18-S2	18	26.1549	7.16279	0.780845	0.582026		0.57966
Period	SD-SD-W18-S3	18	25.1499	6.65628	0.274332	0.826833		0.823472
Period	SD-SD-W18-S4	18	25.3527	6.42854	0.0465937	0.96822		0.964284
Period	SD-SD-W22-S1	22	26.0958	7.99824	1.61629	0.326173	0.43601	0.324847	0.434238
Period	SD-SD-W22-S2	22	26.4344	8.17632	1.79437	0.288297		0.287126
Period	SD-SD-W22-S3	22	26.0274	7.37512	0.993173	0.502372		0.50033
Period	SD-SD-W22-S4	22	25.9699	7.05495	0.673004	0.627199		0.62465

## Sheet: LD-LD CA Period
Gene	Sample	Hour	mean hkCt
Reference (actin)	LD-LD-C2-S1	2	28.8486						Explanation
Reference (actin)	LD-LD-C2-S2	2	27.7229					mean hkCt	mean Ct for housekeeping gene
Reference (actin)	LD-LD-C2-S3	2	28.1199					mean Ct	mean Ct for Target Gene
Reference (actin)	LD-LD-C2-S4	2	28.2231					△Ct	mean miCt - mean hkCt
Reference (actin)	LD-LD-C6-S1	6	28.6577					△△CT	△Ct - average △Ct for control (warm-acclimated)
Reference (actin)	LD-LD-C6-S2	6	27.587					FC	2(^-△△CT)
Reference (actin)	LD-LD-C6-S4	6	26.9249					Mean FC	Mean FC for each treatment group
Reference (actin)	LD-LD-C6-S5	6	28.6004					Relative Fold Change	Mean Fold Change relative tto group with highest expression
Reference (actin)	LD-LD-C10-S1	10	28.6451
Reference (actin)	LD-LD-C10-S2	10	28.2577
Reference (actin)	LD-LD-C10-S4	10	28.0611
Reference (actin)	LD-LD-C10-S5	10	27.8562
Reference (actin)	LD-LD-C14-S2	14	27.4498
Reference (actin)	LD-LD-C14-S3	14	27.536
Reference (actin)	LD-LD-C14-S4	14	27.6341
Reference (actin)	LD-LD-C14-S5	14	27.8717
Reference (actin)	LD-LD-C18-S1	18	27.8563
Reference (actin)	LD-LD-C18-S3	18	27.6909
Reference (actin)	LD-LD-C18-S4	18	27.6323
Reference (actin)	LD-LD-C22-S1	22	27.5011
Reference (actin)	LD-LD-C22-S2	22	26.9207
Reference (actin)	LD-LD-C22-S4	22	26.9207
Reference (actin)	LD-LD-C22-S5	22	27.9553
Gene	Sample	Hour	mean Ct	△Ct	△△CT	FC	Mean FC	Relative FC	Mean Relative FC
Period	LD-LD-C2-S1	2	26.4851	-2.3635	-0.763839	1.698	1.05816	1.60467	1
Period	LD-LD-C2-S2	2	26.4967	-1.2262	0.37346	0.771929		0.729499
Period	LD-LD-C2-S3	2	26.9093	-1.21058	0.389084	0.763614		0.721642
Period	LD-LD-C2-S4	2	26.6247	-1.59837	0.00129409	0.999103		0.944187
Period	LD-LD-C6-S1	6	26.8082	-1.84957	-0.249909	1.18913	0.779414	1.12377	0.736573
Period	LD-LD-C6-S2	6	26.8664	-0.72066	0.879005	0.543742		0.513855
Period	LD-LD-C6-S4	6	26.3912	-0.533672	1.06599	0.477644		0.45139
Period	LD-LD-C6-S5	6	27.1414	-1.45906	0.140609	0.907136		0.857275
Period	LD-LD-C10-S1	10	27.0629	-1.58223	0.0174397	0.987985	0.981483	0.93368	0.927536
Period	LD-LD-C10-S2	10	26.6957	-1.56201	0.0376523	0.974239		0.92069
Period	LD-LD-C10-S4	10	26.2834	-1.77767	-0.178004	1.13132		1.06913
Period	LD-LD-C10-S5	10	26.5212	-1.335	0.264664	0.832393		0.78664
Period	LD-LD-C14-S2	14	26.3644	-1.08542	0.51425	0.700157	0.945778	0.661673	0.893793
Period	LD-LD-C14-S3	14	25.6079	-1.92801	-0.328344	1.25557		1.18656
Period	LD-LD-C14-S4	14	26.216	-1.41808	0.181585	0.881734		0.833269
Period	LD-LD-C14-S5	14	26.3527	-1.51904	0.0806233	0.945649		0.893671
Period	LD-LD-C18-S1	18	26.6255	-1.23083	0.368835	0.774408	0.741695	0.731842	0.700927
Period	LD-LD-C18-S3	18	26.6635	-1.02739	0.572276	0.672555		0.635588
Period	LD-LD-C18-S4	18	26.3945	-1.23773	0.361933	0.778121		0.735351
Period	LD-LD-C22-S1	22	26.7187	-0.782376	0.817289	0.567507	0.709122	0.536314	0.670145
Period	LD-LD-C22-S2	22	25.5928	-1.32798	0.271685	0.828352		0.782821
Period	LD-LD-C22-S4	22	26.8452	-0.0755912	1.52407	0.347703		0.328591
Period	LD-LD-C22-S5	22	26.2274	-1.72786	-0.128195	1.09293		1.03285

## Sheet: LD-LD WA Period
Gene	Sample	Hour	mean hkCt
Reference (rp49)	LD-LD-W2-S1	2	19.8725						Explanation
Reference (rp49)	LD-LD-W2-S2	2	20.4518					mean hkCt	mean Ct for housekeeping gene
Reference (rp49)	LD-LD-W2-S4	2	20.4066					mean Ct	mean Ct for Target Gene
Reference (rp49)	LD-LD-W6-S1	6	20.2492					△Ct	mean miCt - mean hkCt
Reference (rp49)	LD-LD-W6-S2	6	20.1108					△△CT	△Ct - average △Ct for control (warm-acclimated)
Reference (rp49)	LD-LD-W6-S3	6	20.3887					FC	2(^-△△CT)
Reference (rp49)	LD-LD-W6-S5	6	20.9495					Mean FC	Mean FC for each treatment group
Reference (rp49)	LD-LD-W10-S1	10	20.6767					Relative Fold Change	Mean Fold Change relative tto group with highest expression
Reference (rp49)	LD-LD-W10-S2	10	20.1992
Reference (rp49)	LD-LD-W10-S3	10	19.9844
Reference (rp49)	LD-LD-W10-S4	10	20.1408
Reference (rp49)	LD-LD-W14-S1	14	20.3396
Reference (rp49)	LD-LD-W14-S2	14	20.2139
Reference (rp49)	LD-LD-W14-S3	14	20.2637
Reference (rp49)	LD-LD-W18-S1	18	20.4418
Reference (rp49)	LD-LD-W18-S3	18	20.287
Reference (rp49)	LD-LD-W18-S4	18	20.3203
Reference (rp49)	LD-LD-W18-S5	18	20.1607
Reference (rp49)	LD-LD-W22-S2	22	20.1642
Reference (rp49)	LD-LD-W22-S3	22	20.2639
Reference (rp49)	LD-LD-W22-S4	22	19.6436
Reference (rp49)	LD-LD-W22-S5	22	20.0343
Gene	Sample	Hour	mean Ct	△Ct	△△CT	FC	Mean FC	Relative FC	Mean Relative FC
Period	LD-LD-W2-S1	2	26.2118	6.33931	0.874886	0.545297	0.591659	0.539562	0.585437
Period	LD-LD-W2-S2	2	26.6127	6.1609	0.696474	0.617079		0.610589
Period	LD-LD-W2-S4	2	26.578	6.1714	0.706978	0.612602		0.60616
Period	LD-LD-W6-S1	6	26.1048	5.85562	0.391196	0.762497	0.602724	0.754478	0.596386
Period	LD-LD-W6-S2	6	26.6103	6.49957	1.03514	0.487967		0.482835
Period	LD-LD-W6-S3	6	26.6967	6.30799	0.843564	0.557265		0.551404
Period	LD-LD-W6-S5	6	27.1433	6.19379	0.729368	0.603168		0.596825
Period	LD-LD-W10-S1	10	26.4598	5.7831	0.318677	0.801805	0.881257	0.793372	0.871989
Period	LD-LD-W10-S2	10	25.7061	5.50692	0.0424923	0.970976		0.960765
Period	LD-LD-W10-S3	10	26.1537	6.16932	0.704891	0.613489		0.607037
Period	LD-LD-W10-S4	10	25.4178	5.27696	-0.18746	1.13876		1.12678
Period	LD-LD-W14-S1	14	25.868	5.52837	0.0639504	0.956641	1.01063	0.94658	1
Period	LD-LD-W14-S2	14	25.3977	5.18389	-0.280531	1.21464		1.20187
Period	LD-LD-W14-S3	14	25.9447	5.681	0.21658	0.860603		0.851552
Period	LD-LD-W18-S1	18	27.7364	7.29452	1.83009	0.281247	0.791889	0.278289	0.783561
Period	LD-LD-W18-S3	18	25.5148	5.22779	-0.236637	1.17824		1.16585
Period	LD-LD-W18-S4	18	25.7507	5.4304	-0.0340195	1.02386		1.01309
Period	LD-LD-W18-S5	18	26.1727	6.01192	0.547496	0.684207		0.677011
Period	LD-LD-W22-S2	22	26.6416	6.47739	1.01297	0.495526	0.589961	0.490315	0.583756
Period	LD-LD-W22-S3	22	26.4528	6.18886	0.72444	0.605232		0.598867
Period	LD-LD-W22-S4	22	26.0579	6.41429	0.949868	0.51768		0.512235
Period	LD-LD-W22-S5	22	25.9304	5.89609	0.431666	0.741405		0.733608
