# Supplementary material for: Early photoperiodic cues modulate capacity for adult cold tolerance in the yellow fever mosquito Aedes aegypti
Source: J Exp Biol. 2026 Jun 18;229(12):jeb252460. doi: 10.1242/jeb.252460 (PMC13327540; doi:10.1242/jeb.252460)
Supplement: Dataset 4. Experimental qPCR data for diapause-implicated genes [file jexbio-229-252460-Dataset4.xlsx]

## Sheet: SD-SD ALLO
Gene	Sample	mean hkCt
Housekeeping (rp49)	SD-SD wa1	18.948
Housekeeping (rp49)	SD-SD wa2	18.672
Housekeeping (rp49)	SD-SD wa3	19.2727
Housekeeping (rp49)	SD-SD wa4	18.7507
Housekeeping (rp49)	SD-SD ca1	19.5269
Housekeeping (rp49)	SD-SD ca2	19.2031
Housekeeping (rp49)	SD-SD ca3	19.2076
Housekeeping (rp49)	SD-SD ca4	19.69
Target Gene	Sample	mean Ct	△Ct	△△CT	FC	Mean FC	Relative FC	Mean Relative FC
Allototropin	SD-SD wa1	28.69	9.74195	0.194091	0.874124	1.08418	0.806256	1
Allototropin	SD-SD wa2	29.1266	10.4545	0.90668	0.533411		0.491997
Allototropin	SD-SD wa3	28.2877	9.015	-0.532862	1.4468		1.33447
Allototropin	SD-SD wa4	27.7307	8.97996	-0.567909	1.48237		1.36728
Allototropin	SD-SD ca1	28.5758	9.04892	-0.498941	1.41318	0.925886	1.30346	0.854
Allototropin	SD-SD ca2	28.4805	9.27744	-0.270428	1.20617		1.11252
Allototropin	SD-SD ca3	29.919	10.7114	1.16349	0.446432		0.411771
Allototropin	SD-SD ca4	29.8868	10.1968	0.648888	0.637772		0.588255
Summary Stats
	Mean Relative FC	Standard Error	pValue (t-test)
SD-SD Warm-acclimated	1	0.212596	0.643367
SD-SD Cold-acclimated	0.854	0.211154
	Explanation
mean hkCt	mean Ct for housekeeping gene
mean Ct	mean Ct for Target Gene
△Ct	mean miCt - mean hkCt
△△CT	△Ct - average △Ct for control (warm-acclimated)
FC	2(^-△△CT)
Mean FC	Mean FC for each treatment group
Relative Fold Change	Mean Fold Change relative to control
Standard Error	Standard error for each treatment group
pValue (t-test)	p-value for two-sample, one way t-test

## Sheet: LD-LD ALLO
Gene	Sample	mean hkCt
Housekeeping (rp49)	LD-LD wa1	19.2093
Housekeeping (rp49)	LD-LD wa2	18.5508
Housekeeping (rp49)	LD-LD wa3	18.576
Housekeeping (rp49)	LD-LD wa4	18.6436
Housekeeping (rp49)	LD-LD ca1	19.1667
Housekeeping (rp49)	LD-LD ca2	19.1836
Housekeeping (rp49)	LD-LD ca3	18.6447
Housekeeping (rp49)	LD-LD ca4	18.7079
Target Gene	Sample	mean Ct	△Ct	△△CT	FC	Mean FC	Relative FC	Mean Relative FC
Allototropin	LD-LD wa1	29.2056	9.99632	0.0981336	0.934241	1.01486	0.920564	1
Allototropin	LD-LD wa2	28.2843	9.73347	-0.164716	1.12095		1.10454
Allototropin	LD-LD wa3	28.8327	10.2567	0.3585	0.779975		0.768557
Allototropin	LD-LD wa4	28.2499	9.60627	-0.291917	1.22427		1.20634
Allototropin	LD-LD ca1	28.3968	9.23011	-0.668077	1.58895	1.08545	1.56569	1.06956
Allototropin	LD-LD ca2	29.2052	10.0217	0.123484	0.917968		0.90453
Allototropin	LD-LD ca3	28.707	10.0623	0.164148	0.892456		0.879391
Allototropin	LD-LD ca4	28.6916	9.98372	0.0855279	0.94244		0.928643
Summary Stats
	Mean Relative FC	Standard Error	pValue (t-test)
LD-LD Warm-acclimated	1	0.1	0.77
LD-LD Cold-acclimated	1.07	0.17
	Explanation
mean hkCt	mean Ct for housekeeping gene
mean Ct	mean Ct for Target Gene
△Ct	mean miCt - mean hkCt
△△CT	△Ct - average △Ct for control (warm-acclimated)
FC	2(^-△△CT)
Mean FC	Mean FC for each treatment group
Relative Fold Change	Mean Fold Change relative to control
Standard Error	Standard error for each treatment group
pValue (t-test)	p-value for two-sample, one way t-test

## Sheet: SD-SD FOXO
Gene	Sample	mean hkCt
Housekeeping (rp49)	SD-SD wa1	18.948
Housekeeping (rp49)	SD-SD wa2	18.672
Housekeeping (rp49)	SD-SD wa3	19.2727
Housekeeping (rp49)	SD-SD wa4	18.7507
Housekeeping (rp49)	SD-SD ca1	19.5269
Housekeeping (rp49)	SD-SD ca2	19.2031
Housekeeping (rp49)	SD-SD ca3	19.2076
Housekeeping (rp49)	SD-SD ca4	19.69
Target Gene	Sample	mean Ct	△Ct	△△CT	FC	Mean FC	Relative FC	Mean Relative FC
FOXO	SD-SD wa1	26.0694	7.12142	-0.0520345	1.03673	1.02755	1.00893	1
FOXO	SD-SD wa2	26.4333	7.76123	0.587776	0.665368		0.64753
FOXO	SD-SD wa3	26.1699	6.89724	-0.276217	1.21101		1.17855
FOXO	SD-SD wa4	25.6646	6.91393	-0.259525	1.19708		1.16499
FOXO	SD-SD ca1	26.9017	7.37485	0.201393	0.869711	0.792817	0.846394	0.771562
FOXO	SD-SD ca2	26.6421	7.43901	0.265555	0.831878		0.809576
FOXO	SD-SD ca3	27.0924	7.88477	0.711313	0.610764		0.59439
FOXO	SD-SD ca4	27.0829	7.39287	0.219414	0.858914		0.835887
Summary Stats
	Mean Relative FC	Standard Error	pValue (t-test)
SD-SD Warm-acclimated	1	0.123631	0.147043
SD-SD Cold-acclimated	0.77	0.0595627
	Explanation
mean hkCt	mean Ct for housekeeping gene
mean Ct	mean Ct for Target Gene
△Ct	mean miCt - mean hkCt
△△CT	△Ct - average △Ct for control (warm-acclimated)
FC	2(^-△△CT)
Mean FC	Mean FC for each treatment group
Relative Fold Change	Mean Fold Change relative to control
Standard Error	Standard error for each treatment group
pValue (t-test)	p-value for two-sample, one way t-test

## Sheet: LD-LD FOXO
Gene	Sample	mean hkCt
Housekeeping (rp49)	LD-LD wa1	19.2093
Housekeeping (rp49)	LD-LD wa2	18.5508
Housekeeping (rp49)	LD-LD wa3	18.576
Housekeeping (rp49)	LD-LD wa4	18.6436
Housekeeping (rp49)	LD-LD ca1	19.1667
Housekeeping (rp49)	LD-LD ca2	19.1836
Housekeeping (rp49)	LD-LD ca3	18.6447
Housekeeping (rp49)	LD-LD ca4	18.7079
Target Gene	Sample	mean Ct	△Ct	△△CT	FC	Mean FC	Relative FC	Mean Relative FC
FOXO	LD-LD wa1	26.7777	7.56839	0.0658349	0.955392	1.0012	0.954251	1
FOXO	LD-LD wa2	26.1085	7.55768	0.055126	0.96251		0.961361
FOXO	LD-LD wa3	25.9681	7.39204	-0.110507	1.07961		1.07832
FOXO	LD-LD wa4	26.1357	7.4921	-0.0104538	1.00727		1.00607
FOXO	LD-LD ca1	26.7324	7.56572	0.063173	0.957157	0.694337	0.956014	0.69
FOXO	LD-LD ca2	27.9295	8.74591	1.24335	0.422389		0.421885
FOXO	LD-LD ca3	27.213	8.56838	1.06583	0.477698		0.477127
FOXO	LD-LD ca4	26.3306	7.62268	0.120133	0.920103		0.919004
Summary Stats
	Mean Relative FC	Standard Error	pValue (t-test)
LD-LD Warm-acclimated	1	0.03	0.046
LD-LD Cold-acclimated	0.69	0.14
	Explanation
mean hkCt	mean Ct for housekeeping gene
mean Ct	mean Ct for Target Gene
△Ct	mean miCt - mean hkCt
△△CT	△Ct - average △Ct for control (warm-acclimated)
FC	2(^-△△CT)
Mean FC	Mean FC for each treatment group
Relative Fold Change	Mean Fold Change relative to control
Standard Error	Standard error for each treatment group
pValue (t-test)	p-value for two-sample, one way t-test

## Sheet: SD-SD ILP-1
Gene	Sample	mean hkCt
Housekeeping (rp49)	SD-SD wa1	18.948
Housekeeping (rp49)	SD-SD wa2	18.672
Housekeeping (rp49)	SD-SD wa3	19.2727
Housekeeping (rp49)	SD-SD wa4	18.7507
Housekeeping (rp49)	SD-SD ca1	19.5269
Housekeeping (rp49)	SD-SD ca2	19.2031
Housekeeping (rp49)	SD-SD ca3	19.2076
Housekeeping (rp49)	SD-SD ca4	19.69
Target Gene	Sample	mean Ct	△Ct	△△CT	FC	Mean FC	Relative FC	Mean Relative FC
ILP-1	SD-SD wa1	31.0131	12.0651	-0.113381	1.08176	1.11864	0.967028	1
ILP-1	SD-SD wa2	32.1091	13.4371	1.25859	0.417953		0.373625
ILP-1	SD-SD wa3	30.8533	11.5806	-0.597909	1.51352		1.353
ILP-1	SD-SD wa4	30.3819	11.6312	-0.547297	1.46134		1.30635
ILP-1	SD-SD ca1	32.0082	12.4813	0.302801	0.810677	0.717392	0.724695	0.641305
ILP-1	SD-SD ca2	31.5314	12.3283	0.149807	0.901371		0.80577
ILP-1	SD-SD ca3	31.9151	12.7074	0.528938	0.693065		0.619557
ILP-1	SD-SD ca4	32.9749	13.2849	1.10638	0.464458		0.415197
Summary Stats
	Mean Relative FC	Standard Error	pValue (t-test)
SD-SD Warm-acclimated	1	0.225812	0.187366
SD-SD Cold-acclimated	0.64	0.0844594
	Explanation
mean hkCt	mean Ct for housekeeping gene
mean Ct	mean Ct for Target Gene
△Ct	mean miCt - mean hkCt
△△CT	△Ct - average △Ct for control (warm-acclimated)
FC	2(^-△△CT)
Mean FC	Mean FC for each treatment group
Relative Fold Change	Mean Fold Change relative to control
Standard Error	Standard error for each treatment group
pValue (t-test)	p-value for two-sample, one way t-test

## Sheet: LD-LD ILP-1
Gene	Sample	mean hkCt
Housekeeping (rp49)	LD-LD wa1	19.2093
Housekeeping (rp49)	LD-LD wa2	18.5508
Housekeeping (rp49)	LD-LD wa3	18.576
Housekeeping (rp49)	LD-LD wa4	18.6436
Housekeeping (rp49)	LD-LD ca1	19.1667
Housekeeping (rp49)	LD-LD ca2	19.1836
Housekeeping (rp49)	LD-LD ca3	18.6447
Housekeeping (rp49)	LD-LD ca4	18.7079
Target Gene	Sample	mean Ct	△Ct	△△CT	FC	Mean FC	Relative FC	Mean Relative FC
ILP-1	LD-LD wa1	31.406	12.1967	-0.407704	1.32657	1.12827	1.17576	1
ILP-1	LD-LD wa2	31.6272	13.0764	0.471956	0.720986		0.639018
ILP-1	LD-LD wa3	32.0583	13.4823	0.877878	0.544167		0.482301
ILP-1	LD-LD wa4	30.3059	11.6623	-0.94213	1.92136		1.70292
ILP-1	LD-LD ca1	30.7893	11.6226	-0.981799	1.97493	1.34024	1.7504	1.18787
ILP-1	LD-LD ca2	31.3812	12.1976	-0.406777	1.32572		1.175
ILP-1	LD-LD ca3	31.2847	12.64	0.0356073	0.975621		0.864703
ILP-1	LD-LD ca4	31.195	12.4871	-0.117275	1.08468		0.961367
Summary Stats
	Mean Relative FC	Standard Error	pValue (t-test)
LD-LD Warm-acclimated	1	0.28	0.092
LD-LD Cold-acclimated	1.19	0.2
	Explanation
mean hkCt	mean Ct for housekeeping gene
mean Ct	mean Ct for Target Gene
△Ct	mean miCt - mean hkCt
△△CT	△Ct - average △Ct for control (warm-acclimated)
FC	2(^-△△CT)
Mean FC	Mean FC for each treatment group
Relative Fold Change	Mean Fold Change relative to control
Standard Error	Standard error for each treatment group
pValue (t-test)	p-value for two-sample, one way t-test
