# Supplementary material for: Early photoperiodic cues modulate capacity for adult cold tolerance in the yellow fever mosquito Aedes aegypti
Source: J Exp Biol. 2026 Jun 18;229(12):jeb252460. doi: 10.1242/jeb.252460 (PMC13327540; doi:10.1242/jeb.252460)
Supplement: Dataset 5. Experimental qPCR data for period circadian clock gene profiling [file jexbio-229-252460-Dataset5.csv]

Name	Treatment	Acclimation	Light	Hour	Palive	Palive_percent
G1_WA_1	G1_WA	25	SD-SD	0	1	100
G1_WA_2	G1_WA	25	SD-SD	0	1	100
G1_WA_3	G1_WA	25	SD-SD	0	1	100
G1_WA_4	G1_WA	25	SD-SD	0	1	100
G1_WA_5	G1_WA	25	SD-SD	0	1	100
G1_WA_6	G1_WA	25	SD-SD	0	1	100
G1_CA_1	G1_CA	15	SD-SD	0	1	100
G1_CA_2	G1_CA	15	SD-SD	0	1	100
G1_CA_3	G1_CA	15	SD-SD	0	1	100
G1_CA_4	G1_CA	15	SD-SD	0	1	100
G1_CA_5	G1_CA	15	SD-SD	0	1	100
G1_CA_6	G1_CA	15	SD-SD	0	1	100
G4_WA_1	G4_WA	25	LD-LD	0	1	100
G4_WA_2	G4_WA	25	LD-LD	0	1	100
G4_WA_3	G4_WA	25	LD-LD	0	1	100
G4_WA_4	G4_WA	25	LD-LD	0	1	100
G4_WA_5	G4_WA	25	LD-LD	0	1	100
G4_WA_6	G4_WA	25	LD-LD	0	1	100
G4_CA_1	G4_CA	15	LD-LD	0	1	100
G4_CA_2	G4_CA	15	LD-LD	0	1	100
G4_CA_3	G4_CA	15	LD-LD	0	1	100
G4_CA_4	G4_CA	15	LD-LD	0	1	100
G4_CA_5	G4_CA	15	LD-LD	0	1	100
G4_CA_6	G4_CA	15	LD-LD	0	1	100
G1_WA_1	G1_WA	25	SD-SD	24	0.111111111	11.11111111
G1_WA_2	G1_WA	25	SD-SD	24	0.7	70
G1_WA_3	G1_WA	25	SD-SD	24	0.777777778	77.77777778
G1_WA_4	G1_WA	25	SD-SD	24	0.777777778	77.77777778
G1_WA_5	G1_WA	25	SD-SD	24	0.888888889	88.88888889
G1_WA_6	G1_WA	25	SD-SD	24		0
G1_CA_1	G1_CA	15	SD-SD	24	0.9	90
G1_CA_2	G1_CA	15	SD-SD	24	1	100
G1_CA_3	G1_CA	15	SD-SD	24	1	100
G1_CA_4	G1_CA	15	SD-SD	24	0.857142857	85.71428571
G1_CA_5	G1_CA	15	SD-SD	24	1	100
G1_CA_6	G1_CA	15	SD-SD	24	0.9	90
G4_WA_1	G4_WA	25	LD-LD	24	0.2	20
G4_WA_2	G4_WA	25	LD-LD	24	0.4	40
G4_WA_3	G4_WA	25	LD-LD	24	0.8	80
G4_WA_4	G4_WA	25	LD-LD	24	0.3	30
G4_WA_5	G4_WA	25	LD-LD	24	0.75	75
G4_CA_1	G4_CA	15	LD-LD	24	0.9	90
G4_CA_2	G4_CA	15	LD-LD	24	0.875	87.5
G4_CA_3	G4_CA	15	LD-LD	24	0.555555556	55.55555556
G4_CA_4	G4_CA	15	LD-LD	24	0.8	80
G4_CA_5	G4_CA	15	LD-LD	24	0.7	70
G4_CA_6	G4_CA	15	LD-LD	24	0.5	50
G1_WA_1	G1_WA	25	SD-SD	48	0	0
G1_WA_2	G1_WA	25	SD-SD	48	0.6	60
G1_WA_3	G1_WA	25	SD-SD	48	0.555555556	55.55555556
G1_WA_4	G1_WA	25	SD-SD	48	0.666666667	66.66666667
G1_WA_5	G1_WA	25	SD-SD	48	0.666666667	66.66666667
G1_WA_6	G1_WA	25	SD-SD	48
G1_CA_1	G1_CA	15	SD-SD	48	0.7	70
G1_CA_2	G1_CA	15	SD-SD	48	0.888888889	88.88888889
G1_CA_3	G1_CA	15	SD-SD	48	0.8	80
G1_CA_4	G1_CA	15	SD-SD	48	1	100
G1_CA_5	G1_CA	15	SD-SD	48	0.777777778	77.77777778
G1_CA_6	G1_CA	15	SD-SD	48	0.9	90
G4_WA_1	G4_WA	25	LD-LD	48	0.2	20
G4_WA_2	G4_WA	25	LD-LD	48	0.3	30
G4_WA_3	G4_WA	25	LD-LD	48	0.6	60
G4_WA_4	G4_WA	25	LD-LD	48	0.3	30
G4_WA_5	G4_WA	25	LD-LD	48	0.25	25
G4_CA_1	G4_CA	15	LD-LD	48	0.9	90
G4_CA_2	G4_CA	15	LD-LD	48	0.875	87.5
G4_CA_3	G4_CA	15	LD-LD	48	0.777777778	77.77777778
G4_CA_4	G4_CA	15	LD-LD	48	0.7	70
G4_CA_5	G4_CA	15	LD-LD	48	0.7	70
G4_CA_6	G4_CA	15	LD-LD	48	0.7	70
