# Supplementary material for: Early photoperiodic cues modulate capacity for adult cold tolerance in the yellow fever mosquito Aedes aegypti
Source: J Exp Biol. 2026 Jun 18;229(12):jeb252460. doi: 10.1242/jeb.252460 (PMC13327540; doi:10.1242/jeb.252460)
Supplement: Dataset 6. Primer efficiency calculations [file jexbio-229-252460-Dataset6.xlsx]

## Sheet: actin-1
Primers
Forward	actin_fwd
Reverse	actin_rev
Dilution factor	log10dilution	MeanCT	SEM		Equation	y= -3.236x + 23
1	0	23.65	0.159		Efficiency %	103.715
0.1	-1	26.11	0.061		R^2 Value	0.9929
0.01	-2	29.67	0.074
0.001	-3	33.25	0.114

## Sheet: rp49_final
	Primers
	Forward	Rp49_fwd
	Reverse	Rp49_rev
	Dilution factor	log10dilution	MeanCT	SEM		Equation	y= -3.4309x + 13
	1	0	13.473	0.119935		Efficiency %	95.645
	0.1	-1	16.1754	0.0389985		R^2 Value	0.9974
	0.01	-2	19.5204	0.168741
	0.001	-3	23.1762	0.020548
	0.0001	-4	26.6375	0.179136
	1e-05	-5	30.4809	0.131983

## Sheet: period
Primers
Forward	period_fwd
Reverse	period_rev
Dilution factor	log10dilution	MeanCT	SEM		Equation	y= -3.159x + 13
1	0	23.49	0.00883508		Efficiency %	107.279
0.1	-1	26.32	0.0566091		R^2 Value	0.9988
0.01	-2	29.68	0.160078
0.001	-3	32.9	0.0932115
							107.28

## Sheet: timeless
Primers
Forward	timeless_fwd
Reverse	timeless_rev
Dilution factor	log10dilution	MeanCT	SEM		Equation	y= -3.082x + 13
1	0	23.35	0.0793023		Efficiency %	111.089
0.1	-1	25.94	0.122873		R^2 Value	0.9955
0.01	-2	29.07	0.100466
0.001	-3	32.58	0.336048

## Sheet: ILP-1
Primers
Forward	ILP-1_fwd
Reverse	ILP-1_rev
Dilution factor	log10dilution	MeanCT	SEM		Equation	y= -3.115x + 13
1	0	27.29	0.0470658		Efficiency %	109.424
0.1	-1	30.23	0.084079		R^2 Value	0.9989
0.01	-2	33.52	0.236921

## Sheet: allo
Primers
Forward	Allototropin_fwd
Reverse	Allototropin_rev
Dilution factor	log10dilution	MeanCT	SEM		Equation	y= -3.306x + 13
1	0	24.37	0.11434		Efficiency %	100.669
0.1	-1	27.04	0.101975		R^2 Value	0.9958
0.01	-2	30.7	0.163823
0.001	-3	34.17	0.0925858

## Sheet: foxo
Primers
Forward	FoxO_fwd
Reverse	FoxO_rev
Dilution factor	log10dilution	MeanCT	SEM		Equation	y= -3.254x + 13
1	0	22.97	0.101		Efficiency %	102.915
0.1	-1	26.2	0.047		R^2 Value	0.9974
0.01	-2	29.5	0.055
0.001	-3	33.2	0.19
0.0001	-4	35.74	0.244
