# Supplementary material for: Early photoperiodic cues modulate capacity for adult cold tolerance in the yellow fever mosquito Aedes aegypti
Source: J Exp Biol. 2026 Jun 18;229(12):jeb252460. doi: 10.1242/jeb.252460 (PMC13327540; doi:10.1242/jeb.252460)
Supplement: Dataset 7. Experimental qPCR data for timeless circadian clock gene profiling [file jexbio-229-252460-Dataset7.xlsx]

## Sheet: SD-SD CA timeless
Gene	Sample	Hour	mean hkCt
Reference (actin)	SD-SD-C2-S1	2	28.2186						Explanation
Reference (actin)	SD-SD-C2-S3	2	28.3995					mean hkCt	mean Ct for housekeeping gene
Reference (actin)	SD-SD-C2-S4	2	28.4007					mean Ct	mean Ct for Target Gene
Reference (actin)	SD-SD-C2-S5	2	27.9247					△Ct	mean miCt - mean hkCt
Reference (actin)	SD-SD-C6-S1	6	27.6255					△△CT	△Ct - average △Ct for control (warm-acclimated)
Reference (actin)	SD-SD-C6-S2	6	27.7552					FC	2(^-△△CT)
Reference (actin)	SD-SD-C6-S3	6	28.6354					Mean FC	Mean FC for each treatment group
Reference (actin)	SD-SD-C6-S4	6	28.7652					Relative Fold Change	Mean Fold Change relative tto group with highest expression
Reference (actin)	SD-SD-C10-S1	10	28.413
Reference (actin)	SD-SD-C10-S4	10	28.6917
Reference (actin)	SD-SD-C10-S5	10	28.39
Reference (actin)	SD-SD-C14-S2	14	27.6696
Reference (actin)	SD-SD-C14-S3	14	27.9895
Reference (actin)	SD-SD-C14-S4	14	26.3656
Reference (actin)	SD-SD-C14-S5	14	28.4537
Reference (actin)	SD-SD-C18-S1	18	28.1223
Reference (actin)	SD-SD-C18-S2	18	27.5266
Reference (actin)	SD-SD-C18-S3	18	27.4507
Reference (actin)	SD-SD-C18-S4	18	27.853
Reference (actin)	SD-SD-C22-S1	22	27.4601
Reference (actin)	SD-SD-C22-S2	22	27.9051
Reference (actin)	SD-SD-C22-S3	22	27.9894
Reference (actin)	SD-SD-C22-S4	22	27.3121
Gene	Sample	Hour	mean Ct	△Ct	△△CT	FC	Mean FC	Relative FC	Mean Relative FC
Timeless	SD-SD-C2-S1	2	28.6474	0.428792	0.834035	0.560958	0.877932	0.463305	0.725099
Timeless	SD-SD-C2-S3	2	27.6766	-0.722959	-0.317716	1.24636		1.02939
Timeless	SD-SD-C2-S4	2	28.9606	0.559915	0.965158	0.512222		0.423053
Timeless	SD-SD-C2-S5	2	27.2659	-0.658858	-0.253616	1.19219		0.984651
Timeless	SD-SD-C6-S1	6	28.1055	0.479986	0.885228	0.541402	0.875112	0.447153	0.72277
Timeless	SD-SD-C6-S2	6	27.6667	-0.0884744	0.316768	0.802866		0.663101
Timeless	SD-SD-C6-S3	6	28.9666	0.331243	0.736485	0.6002		0.495715
Timeless	SD-SD-C6-S4	6	27.7222	-1.04307	-0.637823	1.55598		1.28511
Timeless	SD-SD-C10-S1	10	28.2062	-0.20681	0.198432	0.871497	0.777958	0.719784	0.642529
Timeless	SD-SD-C10-S4	10	28.7437	0.0520052	0.457248	0.728374		0.601577
Timeless	SD-SD-C10-S5	10	28.4309	0.0408988	0.446141	0.734003		0.606226
Timeless	SD-SD-C14-S2	14	27.4281	-0.241468	0.163774	0.892687	1.21078	0.737285	1
Timeless	SD-SD-C14-S3	14	27.4522	-0.537246	-0.132003	1.09581		0.905052
Timeless	SD-SD-C14-S4	14	27.2124	0.84675	1.25199	0.419868		0.346776
Timeless	SD-SD-C14-S5	14	26.7647	-1.68901	-1.28376	2.43473		2.01089
Timeless	SD-SD-C18-S1	18	27.1969	-0.925437	-0.520194	1.43415	0.991476	1.18449	0.818877
Timeless	SD-SD-C18-S2	18	27.9054	0.378872	0.784114	0.580708		0.479617
Timeless	SD-SD-C18-S3	18	28.0135	0.562837	0.96808	0.511186		0.422197
Timeless	SD-SD-C18-S4	18	26.9218	-0.931174	-0.525931	1.43986		1.18921
Timeless	SD-SD-C22-S1	22	28.3244	0.864373	1.26962	0.41477	0.781182	0.342566	0.645192
Timeless	SD-SD-C22-S2	22	27.582	-0.323145	0.0820979	0.944683		0.78023
Timeless	SD-SD-C22-S3	22	27.4237	-0.565674	-0.160431	1.11762		0.923062
Timeless	SD-SD-C22-S4	22	27.5335	0.22146	0.626702	0.647655		0.534909

## Sheet: SD-SD WA timeless
Gene	Sample	Hour	mean hkCt
Reference (rp49)	SD-SD-W2-S2	2	18.7371						Explanation
Reference (rp49)	SD-SD-W2-S3	2	18.5926					mean hkCt	mean Ct for housekeeping gene
Reference (rp49)	SD-SD-W2-S4	2	19.31					mean Ct	mean Ct for Target Gene
Reference (rp49)	SD-SD-W2-S5	2	18.7286					△Ct	mean miCt - mean hkCt
Reference (rp49)	SD-SD-W6-S1	6	18.7402					△△CT	△Ct - average △Ct for control (warm-acclimated)
Reference (rp49)	SD-SD-W6-S2	6	18.8979					FC	2(^-△△CT)
Reference (rp49)	SD-SD-W6-S4	6	19.6107					Mean FC	Mean FC for each treatment group
Reference (rp49)	SD-SD-W6-S5	6	19.6435					Relative Fold Change	Mean Fold Change relative tto group with highest expression
Reference (rp49)	SD-SD-W10-S1	10	19.0764
Reference (rp49)	SD-SD-W10-S2	10	19.1351
Reference (rp49)	SD-SD-W10-S4	10	18.7296
Reference (rp49)	SD-SD-W10-S5	10	18.7099
Reference (rp49)	SD-SD-W14-S1	14	19.2752
Reference (rp49)	SD-SD-W14-S3	14	18.5747
Reference (rp49)	SD-SD-W14-S4	14	18.8923
Reference (rp49)	SD-SD-W14-S5	14	19.3531
Reference (rp49)	SD-SD-W18-S1	18	19.3024
Reference (rp49)	SD-SD-W18-S2	18	19.7491
Reference (rp49)	SD-SD-W18-S3	18	19.4287
Reference (rp49)	SD-SD-W18-S4	18	19.4841
Reference (rp49)	SD-SD-W22-S1	22	18.74
Reference (rp49)	SD-SD-W22-S2	22	19.301
Reference (rp49)	SD-SD-W22-S3	22	18.6728
Reference (rp49)	SD-SD-W22-S4	22	19.2231
Gene	Sample	Hour	mean Ct	△Ct	△△CT	FC	Mean FC	Relative FC	Mean Relative FC
Timeless	SD-SD-W2-S2	2	27.0277	8.29058	0.0423176	0.971094	0.926999	0.949315	0.90621
Timeless	SD-SD-W2-S3	2	26.9752	8.38264	0.134378	0.911063		0.890631
Timeless	SD-SD-W2-S4	2	27.6516	8.34154	0.0932752	0.937392		0.91637
Timeless	SD-SD-W2-S5	2	27.1475	8.4189	0.170639	0.888449		0.868524
Timeless	SD-SD-W6-S1	6	26.8031	8.06285	-0.185417	1.13715	1.02294	1.11164	1
Timeless	SD-SD-W6-S2	6	27.5502	8.65226	0.403999	0.75576		0.738811
Timeless	SD-SD-W6-S4	6	27.4672	7.85658	-0.391685	1.31192		1.2825
Timeless	SD-SD-W6-S5	6	28.0649	8.42137	0.173103	0.886933		0.867042
Timeless	SD-SD-W10-S1	10	28.2123	9.13589	0.887628	0.540502	0.831001	0.52838	0.812365
Timeless	SD-SD-W10-S2	10	27.4707	8.33556	0.0873006	0.941282		0.920173
Timeless	SD-SD-W10-S4	10	27.314	8.58443	0.336163	0.792145		0.77438
Timeless	SD-SD-W10-S5	10	26.8876	8.17777	-0.0704934	1.05008		1.02653
Timeless	SD-SD-W14-S1	14	27.6041	8.32885	0.0805884	0.945672	0.776132	0.924464	0.758726
Timeless	SD-SD-W14-S3	14	27.2494	8.67465	0.426387	0.744123		0.727435
Timeless	SD-SD-W14-S4	14	27.4092	8.51694	0.268677	0.83008		0.811464
Timeless	SD-SD-W14-S5	14	28.3757	9.02261	0.774346	0.584654		0.571542
Timeless	SD-SD-W18-S1	18	28.2987	8.99632	0.74806	0.595404	0.682727	0.582051	0.667416
Timeless	SD-SD-W18-S2	18	28.6856	8.93641	0.688148	0.62065		0.606731
Timeless	SD-SD-W18-S3	18	27.9931	8.56439	0.316122	0.803226		0.785213
Timeless	SD-SD-W18-S4	18	28.2232	8.73907	0.490807	0.711627		0.695668
Timeless	SD-SD-W22-S1	22	28.1028	9.36286	1.11459	0.461822	0.652459	0.451465	0.637827
Timeless	SD-SD-W22-S2	22	28.3398	9.03879	0.790523	0.578134		0.565169
Timeless	SD-SD-W22-S3	22	27.4761	8.80331	0.555045	0.680636		0.665372
Timeless	SD-SD-W22-S4	22	27.6407	8.41761	0.169349	0.889244		0.869301

## Sheet: LD-LD CA timeless
Gene	Sample	Hour	mean hkCt
Reference (actin)	LD-LD-C2-S1	2	28.8486						Explanation
Reference (actin)	LD-LD-C2-S2	2	27.7229					mean hkCt	mean Ct for housekeeping gene
Reference (actin)	LD-LD-C2-S3	2	28.1199					mean Ct	mean Ct for Target Gene
Reference (actin)	LD-LD-C2-S4	2	28.2231					△Ct	mean miCt - mean hkCt
Reference (actin)	LD-LD-C6-S1	6	28.6577					△△CT	△Ct - average △Ct for control (warm-acclimated)
Reference (actin)	LD-LD-C6-S2	6	27.587					FC	2(^-△△CT)
Reference (actin)	LD-LD-C6-S4	6	26.9249					Mean FC	Mean FC for each treatment group
Reference (actin)	LD-LD-C6-S5	6	28.6004					Relative Fold Change	Mean Fold Change relative tto group with highest expression
Reference (actin)	LD-LD-C10-S1	10	28.6451
Reference (actin)	LD-LD-C10-S4	10	28.0611
Reference (actin)	LD-LD-C10-S5	10	27.8562
Reference (actin)	LD-LD-C14-S2	14	27.4498
Reference (actin)	LD-LD-C14-S3	14	27.536
Reference (actin)	LD-LD-C14-S4	14	27.6341
Reference (actin)	LD-LD-C14-S5	14	27.8717
Reference (actin)	LD-LD-C18-S1	18	27.8563
Reference (actin)	LD-LD-C18-S2	18	27.8043
Reference (actin)	LD-LD-C18-S3	18	27.6909
Reference (actin)	LD-LD-C18-S4	18	27.6323
Reference (actin)	LD-LD-C22-S1	22	27.5011
Reference (actin)	LD-LD-C22-S2	22	26.9207
Reference (actin)	LD-LD-C22-S5	22	27.9553
Gene	Sample	Hour	mean Ct	△Ct	△△CT	FC	Mean FC	Relative FC	Mean Relative FC
Timeless	LD-LD-C2-S1	2	27.2137	-1.63494	-0.558768	1.47301	1.06233	1.38658	1
Timeless	LD-LD-C2-S2	2	27.0322	-0.690731	0.385444	0.765543		0.720625
Timeless	LD-LD-C2-S3	2	27.658	-0.461864	0.61431	0.653242		0.614913
Timeless	LD-LD-C2-S4	2	26.7059	-1.51716	-0.440986	1.35753		1.27788
Timeless	LD-LD-C6-S1	6	27.2002	-1.45753	-0.381355	1.30256	0.735195	1.22614	0.692057
Timeless	LD-LD-C6-S2	6	28.0061	0.419047	1.49522	0.354726		0.333913
Timeless	LD-LD-C6-S4	6	27.6384	0.713586	1.78976	0.28922		0.27225
Timeless	LD-LD-C6-S5	6	27.5325	-1.06788	0.00829291	0.994268		0.93593
Timeless	LD-LD-C10-S1	10	27.7535	-0.891624	0.18455	0.879923	0.875847	0.828294	0.824457
Timeless	LD-LD-C10-S4	10	27.0267	-1.03437	0.0418063	0.971438		0.914439
Timeless	LD-LD-C10-S5	10	27.1456	-0.710639	0.365536	0.77618		0.730638
Timeless	LD-LD-C14-S2	14	27.0432	-0.40663	0.669544	0.628705	0.739511	0.591816	0.69612
Timeless	LD-LD-C14-S3	14	26.9262	-0.609803	0.466371	0.723783		0.681315
Timeless	LD-LD-C14-S4	14	27.142	-0.492145	0.58403	0.667098		0.627956
Timeless	LD-LD-C14-S5	14	26.8872	-0.984539	0.0916357	0.938458		0.883394
Timeless	LD-LD-C18-S1	18	27.4763	-0.379963	0.696211	0.617191	0.692379	0.580977	0.651754
Timeless	LD-LD-C18-S2	18	27.3266	-0.477677	0.598497	0.660441		0.62169
Timeless	LD-LD-C18-S3	18	27.1251	-0.565841	0.510333	0.70206		0.660867
Timeless	LD-LD-C18-S4	18	26.8965	-0.735778	0.340397	0.789824		0.743481
Timeless	LD-LD-C22-S1	22	27.4274	-0.0736899	1.00248	0.49914	0.516852	0.469853	0.486526
Timeless	LD-LD-C22-S2	22	26.792	-0.128766	0.947408	0.518563		0.488137
Timeless	LD-LD-C22-S5	22	27.7873	-0.167986	0.908188	0.532854		0.501589

## Sheet: LD-LD WA timeless
Gene	Sample	Hour	mean hkCt
Reference (rp49)	LD-LD-W2-S1	2	18.1914						Explanation
Reference (rp49)	LD-LD-W2-S2	2	18.6164					mean hkCt	mean Ct for housekeeping gene
Reference (rp49)	LD-LD-W2-S5	2	18.625					mean Ct	mean Ct for Target Gene
Reference (rp49)	LD-LD-W6-S1	6	18.7252					△Ct	mean miCt - mean hkCt
Reference (rp49)	LD-LD-W6-S2	6	18.3333					△△CT	△Ct - average △Ct for control (warm-acclimated)
Reference (rp49)	LD-LD-W6-S3	6	18.6373					FC	2(^-△△CT)
Reference (rp49)	LD-LD-W6-S5	6	19.123					Mean FC	Mean FC for each treatment group
Reference (rp49)	LD-LD-W10-S1	10	19.0898					Relative Fold Change	Mean Fold Change relative tto group with highest expression
Reference (rp49)	LD-LD-W10-S2	10	18.3564
Reference (rp49)	LD-LD-W10-S3	10	18.3626
Reference (rp49)	LD-LD-W10-S4	10	18.559
Reference (rp49)	LD-LD-W14-S1	14	18.7715
Reference (rp49)	LD-LD-W14-S2	14	18.5215
Reference (rp49)	LD-LD-W14-S3	14	19.1142
Reference (rp49)	LD-LD-W14-S5	14	18.4756
Reference (rp49)	LD-LD-W18-S1	18	18.917
Reference (rp49)	LD-LD-W18-S4	18	18.668
Reference (rp49)	LD-LD-W18-S5	18	18.2453
Reference (rp49)	LD-LD-W22-S2	22	18.5628
Reference (rp49)	LD-LD-W22-S3	22	19.0597
Reference (rp49)	LD-LD-W22-S4	22	18.5948
Reference (rp49)	LD-LD-W22-S5	22	18.9515
Gene	Sample	Hour	mean Ct	△Ct	△△CT	FC	Mean FC	Relative FC	Mean Relative FC
Timeless	LD-LD-W2-S1	2	26.7691	8.57772	1.81201	0.284793	0.625503	0.278605	0.611912
Timeless	LD-LD-W2-S2	2	26.0049	7.38853	0.622823	0.649399		0.635288
Timeless	LD-LD-W2-S5	2	26.2072	7.5822	0.816491	0.567821		0.555483
Timeless	LD-LD-W6-S1	6	25.5591	6.83388	0.0681719	0.953846	0.859851	0.93312	0.841168
Timeless	LD-LD-W6-S2	6	25.5977	7.26443	0.498722	0.707734		0.692355
Timeless	LD-LD-W6-S3	6	25.611	6.97376	0.208052	0.865705		0.846895
Timeless	LD-LD-W6-S5	6	26.0214	6.89841	0.132705	0.91212		0.892301
Timeless	LD-LD-W10-S1	10	25.7988	6.70897	-0.0567333	1.04011	0.855308	1.01751	0.836723
Timeless	LD-LD-W10-S2	10	25.2242	6.86779	0.102079	0.931689		0.911445
Timeless	LD-LD-W10-S3	10	25.6841	7.32144	0.555733	0.680311		0.665529
Timeless	LD-LD-W10-S4	10	25.7034	7.14442	0.378712	0.769124		0.752412
Timeless	LD-LD-W14-S1	14	25.2851	6.51361	-0.252098	1.19094	1.02221	1.16506	1
Timeless	LD-LD-W14-S2	14	25.0183	6.49688	-0.26883	1.20483		1.17865
Timeless	LD-LD-W14-S3	14	25.8989	6.78472	0.0190093	0.98691		0.965466
Timeless	LD-LD-W14-S5	14	25.7432	7.26763	0.501918	0.706167		0.690823
Timeless	LD-LD-W18-S1	18	25.9036	6.98661	0.220901	0.858029	0.980555	0.839385	0.959249
Timeless	LD-LD-W18-S4	18	25.3881	6.72014	-0.0455632	1.03209		1.00966
Timeless	LD-LD-W18-S5	18	24.9655	6.72012	-0.0455885	1.0321		1.00968
Timeless	LD-LD-W22-S2	22	27.4034	8.84057	2.07486	0.237359	0.403586	0.232201	0.394817
Timeless	LD-LD-W22-S3	22	27.0618	8.00218	1.23647	0.42441		0.415188
Timeless	LD-LD-W22-S4	22	26.7609	8.16605	1.40034	0.378839		0.370607
Timeless	LD-LD-W22-S5	22	26.5187	7.56725	0.801542	0.573736		0.561269
